# Supplementary material for: Characteristics of pivotal clinical trials of FDA-approved endovascular devices between 2000 and 2018: An interrupted time series analysis
Source: J Clin Transl Sci. 2023 Feb 3;7(1):e67. doi: 10.1017/cts.2023.10 (PMC10052441; doi:10.1017/cts.2023.10)
Supplement: Supplementary file 1 [file S2059866123000109sup001.xlsx]

## Sheet: Comprehensive Categorization
2000-2018
Device Category	Applicant	Decision Date	Device	Piv. Clin Trial?	Rand	Masking	# of Trial Enrollees	# of Arms	Treatent Arm	Comparators	Required Post-Approval Study
Catheter	BIOSENSE WEBSTER, INC.	2000-06-15	NAVI-STAR DIAGNOSTIC/ABLATION DEFLECTABLE TIP CATHETER	1	Prospective, Non-randomized	None, open-label	320	1	281	Objective	0
Catheter	Boston Scientific Corp.	2000-11-29	STINGER ABLATION CATHETER; TEMPLINK EXTENSION CABLE	1	Prospective, Non-randomized	None, open-label	251	1	247	Objective	0
Catheter	BIOSENSE WEBSTER, INC.	2002-09-27	NAVISTAR/CELSIUS DS DIAGNOSTIC/ABLATION DEFLECTABLE 8MM TIP CATHETER	0	Prospective, Non-randomized	None, open-label	191	1	182	Objective	0
Catheter	DOT MEDICAL PRODUCTS LTD.	2002-11-27	ALERT SYSTEM (ALERT CATHETER, ALERT INTERFACE CABLE, AND ALERT COMPANION WITH SOFTWARE VERSION 1.08)	1	Prospective, randomized	None, open-label	156	2	77	Active	1
Catheter	Medtronic CryoCath LP	2003-04-17	7F FREEZOR CARDIAC CRYOABLATION CATHETER AND CCT.2 CRYOCONSOLE SYSTEM	1	Prospective, Non-randomized	None, open-label	166	1	164	Objective	1
Catheter	St. Jude Medical	2003-05-07	RESPONSE CV CATHETER SYSTEM	1	Prospective, randomized	Single-blind	173	2	82	Active	0
Catheter	ABBOTT VASCULAR INC.	2003-06-11	FX MINIRAIL RX PERCUTANEOUS TRANSLUMINAL CORONARY ANGIOPLASTY (PTCA) CATHETER	1	Prospective, Non-randomized	None, open-label	263	1	251	Objective	0
Catheter	BIOSENSE WEBSTER, INC.	2004-11-05	BIOSENSE WEBSTER NAVISTAR/CELSIUS THERMO COOL DIAGNOSTIC/ABLATION DEFLECTABLE TIP CATHETERS	1	Prospective, Non-randomized	None, open-label	198	1	190	Objective	1
Catheter	IRVINE BIOMEDICAL,INC.(IBI)	2005-11-18	THERAPY DUAL 8 CARDIAC ABLATION SYSTEM,THERAM 8MM THERMISTER ABLATION CATHETER SAFIRE TX ABLATION CATHETER	1	Prospective, Non-randomized	None, open-label	150	1	150	Objective	0
Catheter	BIOSENSE WEBSTER, INC.	2006-08-11	NAVISTAR THERMOCOOL DEFLECTABLE DIAGNOSTIC/ABLATION CATHETER	1	Prospective, Non-randomized	None, open-label	240	1	226	Historical	1
Catheter	SPECTRANETICS CORP.	2007-01-08	ANGIOSCULPT SCORING BALLOON CATHETER	1	Prospective, Non-randomized	None, open-label	200	1	200	Objective	0
Catheter	IRVINE BIOMEDICAL, INC.	2007-03-16	IBI THERAPY COOL PATH ABLATION CATHETER & IBI-1500T9 RF	1	Prospective, randomized	None, open-label	264	2	174	Active	0
Catheter	STEREOTAXIS, INC.	2008-10-10	HELIOS II ABLATION CATHETER	1	Prospective, Non-randomized	None, open-label	210	1	182	Objective	0
Catheter	Medtronic CryoCath LP	2010-12-17	ARCTIC FRONT CRYOCATHETER SYSTEM	1	Prospective, randomized	None, open-label	245	2	163	Active	1
Catheter	EDWARDS LIFESCIENCES, LLC.	2011-11-02	EDWARDS SAPIEN TRANSCATHETER HEART VALVE AND ACCESSORIES	1	Prospective, randomized	None, open-label	358	2	179	Active	1
Catheter	St. Jude Medical, Inc. (Irvine Biomedical)	2012-01-25	THERAPY COOL PATH DUO/ SAFIRE BLU DUO ABLATION CATHETER AND IBI 1500T9-CP V1.6 CARDIAC ABLATION GENERATOR	1	Prospective, Non-randomized	None, open-label	206	1	188	Historical	0
Catheter	EDWARDS LIFESCIENCES LLC.	2012-10-19	EDWARDS SAPIEN TRANSCATHETER HEART VALVE AND ACCESSORIES	1	Prospective, randomized	None, open-label	1057	2	527	Active	1
Catheter	EDWARDS LIFESCIENCES, LLC.	2014-06-16	EDWARDS SAPIEN XT TRANSCATHETER HEART VALVE AND ACCESSORIES	1	Prospective, randomized	None, open-label	560	2	284	Active	1
Catheter	MEDTRONIC Inc.	2014-12-30	IN PACT ADMIRAL PACLITAXEL-ELUTING PERCUTANEOUS TRANSLUMINAL ANGIOPLASTY BALLOON CATHETER	1	Prospective, randomized	Single-blind	331	2	220	Active	1
Catheter	MEDTRONIC Inc.	2015-01-27	MELODY TRANSCATHETER PULMONARY VALVE (TPV), ENSEMBLE TRANSCATHETER VALVE DELIVERY SYSTEM (DS)	1	Prospective, Non-randomized	None, open-label	171	1	167	Historical	1
Catheter	EDWARDS LIFESCIENCES, LLC.	2015-06-17	SAPIEN 3 TRANSCATHETER HEART VALVE AND ACCESSORIES	1	Prospective, Non-randomized	None, open-label	583	1	583	Historical	1
Catheter	Boston Scientific Corp.	2016-02-24	BLAZER OPEN-IRRIGATED ABLATION CATHETER	1	Prospective, randomized	Single-blind	302	2	109	Active	0
Catheter	MEDTRONIC Inc.	2016-04-06	MEDTRONIC MICRA TRANSCATHETER PACEMAKER SYSTEM	1	Prospective, randomized	None, open-label	744	1	725	Historical	1
Catheter	LUTONIX	2017-08-25	LUTONIX® 035 Drug Coated Balloon PTA Catheter, Model 9010	1	Prospective, randomized	Single-blind	285	2	141	Active	1
Endoprothesis	BOSTON SCIENTIFIC CORPORATION	2001-11-16	WALLSTENT ENDOPROSTHESIS	1	Prospective, Non-randomized	None (Open Label)	42	1	42	Historical	1
Endoprothesis	W.L. GORE & ASSOCIATES,INC	2002-11-06	EXCLUDER BIFURCATED ENDOPROSTHESIS	1	Prospective, Non-randomized	None (Open Label)	334	2	235	Active	1
Endoprothesis	W. L. GORE & ASSOCIATES, INC.	2005-03-23	GORE TAG THORACIC ENDOPROSTHESIS	1	Prospective, Non-randomized	None (Open Label)	234	2	140	Active	1
Endoprothesis	W.L. GORE & ASSOCIATES,INC	2005-06-14	VIABAHN ENDOPROSTHESIS	1	Prospective, Randomized	Single (participant)	244	2	144	Active	0
Endoprothesis	Boston Scientific Corp.	2008-10-23	CAROTID WALLSTENT MONORAIL ENDOPROSTHESIS	1	Prospective, Non-randomized	None (Open Label)	747	1	480	Objective	1
Endoprothesis	W.L. GORE & ASSOCIATES,INC	2013-12-05	GORE VIABAHN ENDOPROSTHESIS AND ENDOPROSTHESIS WITH HEPARIN BIOACTIVE SURFACE	1	Prospective, Randomized	Single (participant)	295	2	145	Active	0
Endoprothesis	W. L. Gore & Associates, Inc.	2017-01-27	GORE VIABAHN VBX BALLOON EXPANDABLE ENDOPROSTHESIS	1	Prospective, Non-randomized	None (Open Label)	134	1	134	Objective	1
Closure	SUB-Q, INC.	2002-03-25	QUICKSEAL FEMORAL ARTERIAL CLOSURE SYSTEM	1	Prospective, Randomized	None (Open label)	398	2	240	Active	0
Closure	St. Jude Medical, Inc.	2003-09-30	X-PRESS 6 FRENCH VASCULAR CLOSURE SYSTEM	1	Prospective, Randomized	None (Open label)	393	2	261	Active	0
Closure	Medtronic Vascular	2004-11-03	ANGIOLINK VASCULAR CLOSURE SYSTEM	1	Prospective, Randomized	None (Open label)	362	2	243	Active	0
Closure	ACCESS CLOSURE, INC.	2005-08-17	MATRIX VASCULAR CLOSURE SYSTEM (VSG)	1	Prospective, Randomized	None (Open label)	500	2	336	Active	0
Closure	ABBOTT VASCULAR DEVICES	2005-12-21	STARCLOSE VASCULAR CLOSURE SYSTEM	1	Prospective, Randomized	None (Open label)	208	2	136	Active	0
Closure	Cordis Corporation	2011-05-19	CORDIS EXOSEAL VASCULAR CLOSURE DEVICE	1	Prospective, Randomized	None (Open label)	488	2	267	Active	0
Closure	CARDIVA MEDICAL, INC.	2013-01-31	VASCADE VASCULAR CLOSURE SYSTEM	1	Prospective, Randomized	None (Open label)	420	2	278	Active	0
Closure	MEDTRONIC VASCULAR INC	2015-02-20	VENASEAL CLOSURE SYSTEM	1	Prospective, Randomized	None (Open label)	242	2	128	Active	0
Closure	Boston Scientific Corp.	2015-03-13	WATCHMAN LEFT ATRIAL APPENDAGE (LAA) CLOSURE TECHNOLOGY	1	Prospective, Randomized	None (Open label)	800	2	556	Active	1
Closure	VASORUM LTD	2016-07-20	CELT ACD VASCULAR CLOSURE DEVICE	1	Prospective, Randomized	None (Open label)	207	2	148	Active	0
Stent	ABBOTT VASCULAR INC.	2000-09-29	BIODIVYSIO AS PS (PHOSPHORYLCHOLINE)COATED STENT DELIVERY SYSTEM	1	Prospective, Randomized	Single (Participant)	622	2	313	Active	1
Stent	Medtronic Vascular	2000-10-16	BESTENT 2 OVER-THE-WIRE (OTW)/RAPID EXCHANGE CORONARY STENT DELIVERY SYSTEM	1	Prospective, Randomized	Single (Participant)	652	2	325	Active	1
Stent	EDWARDS LIFESCIENCES, LLC.	2001-02-27	EDWARDS PRIMA PLUS STENTLESS BIOPROSTHESIS MODEL 2500P	1	Prospective, Non-randomized	None (Open Label)	366	1	366	Objective	1
Stent	BOSTON SCIENTIFIC CORPORATION	2001-11-16	WALLSTENT ENDOPROSTHESIS	1	Prospective, Non-randomized	None (Open Label)	42	1	42	Historical	1
Stent	MEDTRONIC VASCULAR INC	2002-04-03	INTRA COIL SELF-EXPANDING PERIPHERAL STENT	1	Prospective, Randomized	None (Open Label)	266	2	135	Active	1
Stent	BOSTON SCIENTIFIC SCIMED, INC.	2002-09-11	EXPRESS/EXPRESS 2 MR & OTW CORONARY STENT SYSTEMS	1	Prospective, Non-randomized	None (Open Label)	303	1	303	Historical	0
Stent	Medtronic Vascular	2002-12-18	MEDTRONIC AVE BRIDGE EXTRA SUPPORT OVER THE WIRE RENAL STENT SYSTEM	1	Prospective, Non-randomized	None (Open Label)	188	1	188	Objective	1
Stent	CORDIS CORP.	2003-04-24	CYPHER SIROLIMUS-ELUTING CORONARY STENT ON THE RAPTOR OVER-THE-WIRE DELIVERY SYSTEM OR RAPTORRAIL RAPID EXCHANGE DELIVER	1	Prospective, Randomized	Double-blind	1058	2	533	Active	1
Stent	ABBOTT VASCULAR	2003-07-16	MULTI-LINK VISION/MINI/8 CORONARY STENT SYSTEMS	1	Prospective, Non-randomized	None (Open Label)	268	1	268	Objective	1
Stent	CORDIS CORP.	2003-08-12	S.M.A.R.T. AND S.M.A.R.T. CONTROL NITINOL STENT SYSTEM	1	Prospective, Randomized	Single (Participant)	203	1	203	Active	0
Stent	MEDTRONIC IRELAND	2003-10-01	DRIVER OVER-THE-WIRE, RAPID EXCHANGE, AND MULTI-EXCHANGE CORONARY STENT SYSTEMS	1	Prospective, Non-randomized	None (Open Label)	298	1	298	Objective	0
Stent	MEDINOL LTD.	2003-10-24	NIRFLEX PREMOUNTED STENT	1	Prospective, Non-randomized	None (Open Label)	205	1	205	Active	1
Stent	Boston Scientific Corp.	2004-03-04	TAXUS EXPRESS2 PACLITAXEL-ELUTING CORONARY STENT SYSTEM (MONORAIL AND OVER-THE-WIRE)	1	Prospective, Randomized	Double-blind	1314	2	662	Active	1
Stent	MEDTRONIC VASCULAR INC	2004-06-08	INTRASTENT DOUBLESTRUT STENT	1	Prospective, Randomized	None (Open Label)	228	2	115	Active	0
Stent	ABBOTT VASCULAR	2004-08-30	ACCULINK CAROTID STENT SYSTEM AND RX ACCULINK CAROTID STENT SYSTEM	1	Prospective, Non-randomized	None (Open Label)	581	1	581	Historical	1
Stent	BIOTRONIK GMBH & CO. KG	2005-04-29	RITHRON-XR CORONARY STENT SYSTEM	1	Prospective, Non-randomized	None (Open Label)	250	1	250	Objective	1
Stent	ABBOTT VASCULAR INC.	2005-09-06	XACT CAROTID STENT SYSTEM	1	Prospective, Non-randomized	None (Open Label)	398	1	398	Objective	1
Stent	Cook Incorporated	2006-06-26	ZILVER VASCULAR STENT	1	Prospective, Non-randomized	None (Open Label)	151	1	151	Objective	0
Stent	CORDIS CORP.	2006-09-22	CORDIS PRECISE NITINOL STENT SYSTEM	1	Prospective, Randomized	Single (Participant)	334	2	167	Active	1
Stent	BOSTON SCIENTIFIC	2006-10-27	ENDOTEX NEXSTENT CAROTID STENT AND DELIVERY SYSTEM AND ENDOTEX CAROTID STENT AND MONORAIL DELIVERY SYSTEM	1	Prospective, Non-randomized	None (Open Label)	488	1	454	Historical	1
Stent	MEDTRONIC VASCULAR INC	2007-01-24	PROTEGE GPS AND PROTEGE RX CAROTID STENT SYSTEMS	1	Prospective, Non-randomized	None (Open Label)	419	1	419	Objective	1
Stent	BARD PERIPHERAL VASCULAR	2007-07-23	FLAIR ENDOVASCULAR STENT GRAFT	1	Prospective, Randomized	Single (Participant)	190	2	97	Active	1
Stent	Medtronic Vascular	2007-10-23	EXPONENT SELF-EXPANDING CAROTID STENT SYSTEM WITH OVER-THE-WIRE OR RAPID-EXCHANGE DELIVERY SYSTEM	1	Prospective, Non-randomized	None (Open Label)	399	1	399	Objective	1
Stent	MEDTRONIC Inc.	2008-02-01	ENDEAVOR ZOTAROLIMUS ELUTING CORONARY STENT SYSTEM	1	Prospective, Randomized	Single (Participant)	1548	2	773	Active	1
Stent	Medtronic Vascular	2008-04-15	THE TALENT ABDOMINAL STENT GRAFT SYSTEM	1	Prospective, Non-randomized	None (Open Label)	166	1	166	Historical	1
Stent	Medtronic Vascular	2008-06-05	TALENT THORACIC STENT GRAFT SYSTEM	1	Prospective, Non-randomized	None (Open Label)	195	1	195	Historical	1
Stent	ABBOTT VASCULAR INC.	2008-07-02	XIENCE AND PROMUS EVEROLIMUS ELUTING CORONARY STENT SYSTEMS	1	Prospective, Randomized	Single (Participant)	1002	2	668	Historical	1
Stent	Boston Scientific Corp.	2008-10-10	TAXUS LIBERTE PACLITAXEL-ELUTING CORONARY STENT SYSTEM (MONORAIL AND OVER-THE-WIRE)	1	Prospective, Randomized	Double-blind	871	1	871	Historical	1
Stent	Boston Scientific Corp.	2008-10-23	CAROTID WALLSTENT MONORAIL ENDOPROSTHESIS	1	Prospective, Non-randomized	None (Open Label)	747	1	480	Objective	1
Stent	BARD PERIPHERAL VASCULAR, INC.	2008-12-04	BARD E-LUMINEXX VASCULAR STENT	1	Prospective, Non-randomized	None (Open Label)	134	1	134	Objective	0
Stent	Boston Scientific Corp.	2008-12-11	BOSTON SCIENTIFIC EXPRESS SD RENAL MONORAIL PREMOUNTED STENT SYSTEM	1	Prospective, Non-randomized	None (Open Label)	100	1	100	Objective	1
Stent	BARD PERIPHERAL VASCULAR, INC.	2009-02-13	LIFESTENT FLEXSTAR & FLEXSTAR XL VASCULAR STENT SYSTEM	1	Prospective, Randomized	None (Open Label)	206	2	134	Active	1
Stent	BOSTON SCIENTIFIC CORPORATION	2010-03-05	EXPRESS LD ILIAC PREMOUNTED STENT SYSTEM	1	Prospective, Non-randomized	None (Open Label)	151	1	151	Objective	0
Stent	Medtronic Vascular	2010-03-17	COMPLETE SE VASCULAR STENT SYSTEM	1	Prospective, Non-randomized	None (Open Label)	158	1	158	Objective	1
Stent	Medtronic Vascular	2010-12-16	MEDTRONIC VASCULAR ENDURANT STENT GRAFT SYSTEM	1	Prospective, Non-randomized	None (Open Label)	150	1	150	Historical	1
Stent	COOK MEDICAL INCORPORATED	2011-01-14	FORMULA BALLOON-EXPANDABLE RENAL STENT SYSTEM	1	Prospective, Non-randomized	None (Open Label)	100	1	100	Objective	1
Stent	Medtronic Vascular	2011-04-01	VALIANT THORACIC STENT GRAFT SYSTEM	1	Prospective, Non-randomized	None (Open Label)	160	1	160	Historical	1
Stent	Boston Scientific Corp.	2011-04-22	ION PACLITAXEL- ELUTING CORONARY STENT SYSTEM (MONORAIL AND OVER-THE-WIRE SYSTEMS)	1	Prospective, Randomized	Single (Participant)	1264	2	942	Active	1
Stent	ABBOTT VASCULAR	2011-07-20	RX HERCULINK ELITE RENAL STENT SYSTEM	1	Prospective, Non-randomized	None (Open Label)	202	1	202	Objective	1
Stent	MEDTRONIC IRELAND	2011-10-26	ASSURANT COBALT ILIAC BALLOON-EXPANDABLE STENT SYSTEM	1	Prospective, non-randomized	None (Open Label)	123	1	123	Objective	1
Stent	ABBOTT VASCULAR	2011-11-01	XIENCE PRIME AND XIENCE PRIME LL EVEROLIMUS ELUTING CORONARY STENT SYSTEM	1	Prospective, Non-randomized	None (Open Label)	529	2	419	Active	1
Stent	Boston Scientific Corp.	2011-11-22	PROMUS(ELEMENT PLUS/PREMIER) EVEROLIMUS-ELUTING PLATINUM CHROMIUM CORONARY STENT SYSTEM	1	Prospective, Randomized	Single (Participant)	1530	1	762	Active	1
Stent	Medtronic Vascular	2012-02-17	RESOLUTE MICROTRAC/RESOLUTE INTEGRITY ZOTAROLIMUS-ELUTING CORONARY STENT SYSTEM	1	Prospective, Non-randomized	None (Open Label)	139	1	139	Objective	1
Stent	ABBOTT VASCULAR INC.	2012-02-22	ABSOLUTE PRO VASCULAR SELF-EXPANDING STENT SYSTEM	1	Prospective, Non-randomized	None (Open Label)	151	2	150	Objective	1
Stent	MEDTRONIC VASCULAR INC	2012-03-07	EVERFLEX SELF-EXPANDING PERIPHERAL STENT SYSTEM (EVERFLEX)	1	Prospective, Non-randomized	None (Open Label)	287	1	287	Active	1
Stent	MEDINOL LTD.	2012-04-12	PRESILLION PLUS COCR CORONARY STENT RX SYSTEM	1	Prospective, Non-randomized	None (Open Label)	278	1	278	Objective	1
Stent	Boston Scientific Corp.	2012-04-13	EPIC SELF-EXPANDING NITINOL STENT SYSTEM	1	Prospective, Non-randomized	None (Open Label)	125	1	125	Active	0
Stent	ABBOTT VASCULAR-CARDIAC THERAPIES	2012-07-31	OMNILINK ELITE PERIPHERAL BALLOON-EXPANDABLE STENT SYSTEM	1	Prospective, Non-randomized	None (Open Label)	306	2	153	Objective	0
Stent	BOLTON MEDICAL, INC.	2012-09-21	RELAY THORACIC STENT-GRAFT WITH PLUS DELIVERY SYSTEM	1	Prospective, Non-randomized	None (Open Label)	180	2	120	Active	1
Stent	TRIVASCULAR INC	2012-10-05	OVATION ABDOMINAL STENT GRAFT SYSTEM	1	Prospective, Non-randomized	None (Open Label)	161	1	161	Objective	1
Stent	CORDIS CORP.	2012-11-07	SMA RT CONTROL AND SMART VASCULAR STENT SYSTEMS	1	Prospective, Non-randomized	None (Open Label)	250	1	250	Active	1
Stent	COOK MEDICAL INCORPORATED	2012-11-14	ZILVER PTX DRUG-ELUTING PERIPHERAL STENT	1	Prospective, Randomized	Single (Participant)	479	2	241	Active	1
Stent	Lombard Medical Limited	2013-02-14	AORFIX FLEXIBLE STENT GRAFT SYSTEM	1	Prospective, non-randomized	None (Open Label)	67	1	67	Historical	1
Stent	Medtronic Vascular	2013-09-19	MEDTRONIC VASCULAR COMPLETE SE VASCULAR STENT SYSTEM	1	Prospective, Non-randomized	None (Open Label)	196	1	196	Objective	1
Stent	ABBOTT VASCULAR (IDEF TECHNOLOGIES INC)	2014-03-28	SUPERA PERIPHERAL STENT SYSTEM	1	Prospective, Non-randomized	None (Open Label)	325	1	264	Active	1
Stent	BARD PERIPHERAL VASCULAR, INC.	2014-06-17	FLUENCY PLUS ENDOVASCULAR STENT GRAFT	1	Prospective, Randomized	None (Open Label)	265	2	128	Active	1
Stent	LivaNova Canada Corp.	2014-06-24	FREEDOM SOLO STENTLESS HEART VALVE	1	Prospective, Non-randomized	None (Open Label)	804	1	804	Objective	1
Stent	Boston Scientific Corp.	2014-06-27	REBEL PLATINUM CHROMIUM CORONARY STENT SYSTEM MONORAIL AND OVER THE WIRE	1	Prospective, Non-randomized	None (Open Label)	328	1	328	Objective	0
Stent	SILK ROAD MEDICAL, INC	2015-05-18	ENROUTE TRANSCAROTID STENT SYSTEM	1	Prospective, Non-randomized	None (Open Label)	208	1	208	Objective	1
Stent	TERUMO MEDICAL CORPORATION	2015-05-22	MISAGO PERIPHERAL SELF-EXPANDING STENT SYSTEM	1	Prospective, Non-randomized	None (Open Label)	261	1	261	Active	1
Stent	BOSTON SCIENTIFIC CORPORATION	2015-07-21	INNOVA VASCULAR SELF-EXPANDING STENT WITH DELIVERY SYSTEM	1	Prospective, Non-randomized	None (Open Label)	299	1	299	Objective	1
Stent	BOSTON SCIENTIFIC CORPORATION	2015-10-02	SYNERGY EVEROLIMUS-ELUTING PLATINUM CHROMIUM CORONARY STENT SYSTEM	1	Prospective, Randomized	Single (Participant)	1684	1	846	Active	1
Stent	BIOTRONIK, INC.	2015-12-17	ASTRON PERIPHERAL SELF-EXPANDING NITINOL STENT SYSTEM	1	Prospective, non-randomized	None (Open Label)	474	2	161	Active	0
Stent	NUMED, INC.	2016-03-25	CHEATHAM PLATINUM (CP) STENT SYSTEM (Covered CP Stent, Covered Mounted CP Stent, CP Stent, Mounted CP Stent)	1	Prospective, Non-randomized	None (Open Label)	167	1	102	Objective	1
Stent	W. L. GORE & ASSOCIATES, INC.	2016-07-27	GORE TIGRIS VASCULAR STENT	1	Prospective, Randomized	None (Open Label)	269	2	197	Active	1
Stent	BIOTRONIK, INC.	2017-02-14	PRO-KINETIC ENERGY COBALT CHROMIUM (CoCr) CORONARY STENT SYSTEM	1	Prospective, Non-randomized	None (Open Label)	329	1	329	Objective	1
Stent	CELONOVA BIOSCIENCES, INC.	2017-02-21	COBRA PzF NanoCoated Coronary Stent System	1	Prospective, Non-randomized	None (Open Label)	296	1	296	Objective	1
Stent	TRYTON MEDICAL, INC.	2017-02-21	TRYTON SIDE BRANCH STENT	1	Prospective, Randomized	Single (Participant)	769	2	420	Active	1
Stent	BIOTRONIK, INC.	2017-03-23	ASTRON PULSAR STENT SYSTEM, PULSAR-18 STENT SYSTEM	1	Prospective, Non-randomized	None (Open Label)	302	1	302	Active	1
Stent	BARD PERIPHERAL VASCULAR, INC.	2017-04-24	LIFESTREAM BALLOON EXPANDABLE VASCULAR COVERED STENT	1	Prospective, Non-randomized	None (Open Label)	155	1	155	Objective	1
Stent	MEDTRONIC VASCULAR	2017-04-28	RESOLUTE ONYX ZOTAROLIMUS-ELUTING CORONARY STENT SYSTEM	1	Prospective, Non-randomized	None (Open Label)	75	1	75	Objective	1
Stent	Medinol, Ltd.	2017-11-28	EluNIR™ Ridaforolimus Eluting Coronary Stent System	1	Prospective, Randomized	Single (Participant)	1919	2	958	Active	1
Stent	C.R. Bard, Inc	2018-07-30	Covera™ Vascular Covered Stent	1	Prospective, Non-randomized	None (Open Label)	110	1	110	Objective	1
Stent	Boston Scientific Corp.	2018-09-18	Eluvia Drug-Eluting Vascular Stent System	1	Prospective, Randomized	Single (Participant)	524	2	309	Active	1
Stent	Veryan Medical Ltd.	2018-10-04	BioMimics 3D Vascular Stent System	1	Prospective, Non-randomized	None (Open Label)	271	1	271	Objective	1
Stent	W. L Gore & Associates, Inc	2018-11-01	Gore Carotid Stent	1	Prospective, Non-randomized	None (Open Label)	312	1	265	Objective	1
Stent	Cordis Corporation	2018-11-27	INCRAFT(R) AAA STENT GRAFT SYSTEM	1	Prospective, Non-randomized	None (Open Label)	190	1	190	Historical	1
